# Supplementary material for: Birds in the playground: Evaluating the effectiveness of an urban environmental education project in enhancing school children’s awareness, knowledge and attitudes towards local wildlife
Source: PLoS One. 2018 Mar 6;13(3):e0193993. doi: 10.1371/journal.pone.0193993 (PMC5839573; doi:10.1371/journal.pone.0193993)
Supplement: S4 Appendix — (XLSX) [file pone.0193993.s004.xlsx]

## Sheet: Pre-project
UID	School	School Year	StudentID	Q1_gender	Q2_garden	Q3_birds_garden	Q4_birdfeed_garden	Q5_bird_feelings	Q6_pets	Q6_pet_type	Q7_nature_activities	Q7a_birdwatching	Q7b_club	Q7c_books	Q7d_TV	Q7e_countryside	Q7f_walking	Q7g_horseriding	Q7h_fishing	Q7i_wildlife-watching	Q7j_zoo	Q8_birdwatching_enjoyment	Q9_attitude_overallscore	Q9a_attitude	Q9b_attitude	Q9c_attitude	Q9d_attitude	Q9e_attitude	Q9f_attitude	Q9g_attitude	Q9h_attitude	Q9_attitude_utilityscore	Q9_attitude_affectscore	Q10_bird_IDscore	Q10a_bluetit_score	Q10a_robin_score	Q10a_sparrow_score	Q10a_chaffinch_score	Q10a_greenfinch_score	Q10a_wren_score	Q10a_blackbird_score	Q10a_starling_score	Q10a_magpie_score	Q10a_dove_score	Q10a_crow_score	Q10a_gull_score
A1	A	4	1	2	2	1	0	4	1	1	6	1	0	1	1	1	1	0	0	1	0	4	6	1	1	-1	1	1	1	1	1	2	4	10	2	2	0	z	0	z	2	z	z	1	2	1
A10	A	4	10	2	2	1	2	4	1	2 & 6 & 11	4	1	1	0	0	1	1	0	0	0	0	4	6	1	1	1	-1	1	1	1	1	2	4	12	2	2	z	z	z	0	2	z	2	1	2	1
A11	A	4	11	1	2	1	0	4	0	z	3	0	0	0	1	0	1	0	0	0	1	z	6	1	1	-1	1	1	1	1	1	2	4	8	z	2	z	z	z	z	2	0	2	z	2	z
A12	A	4	12	1	2	1	0	3	1	1	3	0	0	0	0	1	1	0	0	0	1	z	6	1	1	-1	1	1	1	1	1	2	4	9	z	2	z	z	z	z	2	0	2	z	2	1
A13	A	4	13	2	1	0	0	4	1	5	3	0	0	0	0	1	1	0	0	0	1	z	2	1	1	-1	-1	1	-1	1	1	-2	4	7	z	2	z	z	z	z	z	0	2	z	2	1
A14	A	4	14	1	1	1	0	4	0	z	9	1	1	1	1	1	1	1	0	1	1	3	6	1	1	-1	1	1	1	1	1	2	4	9	2	2	0	z	0	0	0	0	2	z	2	1
A15	A	4	15	1	2	1	1	4	1	5	3	0	0	0	0	0	1	0	0	1	1	4	5	1	1	-1	z	1	1	1	1	1	4	8	2	2	0	z	0	0	z	0	2	1	2	1
A16	A	4	16	1	2	1	1	3	1	2	4	0	1	0	1	1	0	0	0	0	1	z	6	1	1	-1	1	1	1	1	1	2	4	12	2	2	0	z	0	0	2	0	2	1	2	1
A17	A	4	17	2	2	1	1	4	0	z	8	1	1	1	1	1	1	1	0	1	0	5	6	1	1	-1	1	1	1	1	1	2	4	16	2	2	z	2	z	0	z	2	2	2	2	2
A18	A	4	18	2	2	1	2	5	1	2 & 7	9	1	1	1	1	1	1	1	0	1	1	5	4	1	1	-1	1	-1	1	1	1	2	2	23	2	2	1	2	2	2	2	2	2	2	2	2
A19	A	4	19	2	2	1	2	5	0	z	4	1	0	1	0	1	0	0	0	0	1	4	8	1	1	1	1	1	1	1	1	4	4	24	2	2	2	2	2	2	2	2	2	2	2	2
A2	A	4	2	1	2	1	1	5	1	5	5	0	1	1	0	1	1	0	0	0	1	5	6	1	1	-1	1	1	1	1	1	2	4	10	2	2	0	z	0	z	2	z	z	1	2	1
A20	A	4	20	2	2	1	0	5	0	z	8	1	1	1	1	1	1	0	0	1	1	4	6	1	1	-1	1	1	1	1	1	2	4	23	2	2	1	2	2	2	2	2	2	2	2	2
A21	A	4	21	2	2	1	1	5	1	6	3	0	0	0	0	1	0	1	0	0	1	5	6	1	1	-1	1	1	1	1	1	2	4	8	z	2	z	z	z	z	z	z	2	z	2	2
A22	A	4	22	2	2	1	1	4	1	1	1	0	0	0	0	1	0	0	0	0	0	z	6	1	1	-1	1	1	1	1	1	2	4	13	2	2	z	z	z	z	2	z	2	1	2	2
A23	A	4	23	1	2	1	2	4	1	2	4	0	1	0	0	1	0	1	0	0	1	z	2	1	1	-1	1	-1	-1	1	1	0	2	6	0	2	z	z	z	0	2	0	2	z	z	z
A24	A	4	24	1	2	1	1	4	1	1 & 7	4	0	0	0	1	0	1	0	1	0	1	z	6	1	1	-1	1	1	1	1	1	2	4	12	2	2	z	z	z	0	2	z	2	1	2	1
A25	A	4	25	2	2	1	0	4	1	2	1	0	0	0	0	0	1	0	0	0	0	z	4	1	1	-1	1	-1	1	1	1	2	2	3	z	2	z	z	z	z	z	z	z	z	z	1
A26	A	4	26	2	2	1	1	4	1	5	4	0	1	0	0	1	0	1	0	0	1	z	-2	-1	-1	-1	1	-1	-1	1	1	0	-2	5	z	2	z	z	z	z	z	z	z	z	2	1
A27	A	4	27	1	2	1	1	4	1	3	7	1	0	1	1	1	1	0	1	0	1	5	6	1	1	-1	1	1	1	1	1	2	4	10	2	2	0	2	0	0	0	0	2	1	0	1
A28	A	4	28	2	2	1	1	3	0	z	5	1	0	0	0	1	1	0	0	1	1	3	6	1	1	-1	1	1	1	1	1	2	4	14	2	2	0	2	0	0	2	0	2	1	2	1
A29	A	4	29	2	2	1	1	5	1	2	4	1	0	0	1	0	0	1	1	0	0	5	6	1	1	-1	1	1	1	1	1	2	4	13	2	2	0	z	z	0	2	2	2	z	2	1
A3	A	4	3	1	2	1	0	4	1	1	4	0	0	0	1	1	1	0	1	0	0	z	8	1	1	1	1	1	1	1	1	4	4	4	2	2	z	z	z	0	z	z	z	z	z	z
A30	A	4	30	2	2	1	1	5	1	4 & 5	4	1	0	0	1	0	1	0	0	1	0	5	8	1	1	1	1	1	1	1	1	4	4	14	2	2	0	z	z	0	2	2	2	z	2	2
A31	A	4	31	1	2	1	1	4	0	z	8	1	0	1	1	1	1	0	1	1	1	3	8	1	1	1	1	1	1	1	1	4	4	14	2	2	0	2	0	0	2	0	2	1	2	1
A32	A	4	32	1	2	1	1	5	1	1 & 2	3	0	1	0	0	1	1	0	0	0	0	5	6	1	1	-1	1	1	1	1	1	2	4	12	2	2	0	z	0	0	2	0	2	1	2	1
A4	A	4	4	1	2	1	0	3	1	5 & 7	2	0	0	0	0	1	0	0	0	0	1	z	2	1	1	-1	1	-1	1	1	-1	0	2	14	2	2	1	z	z	2	2	0	2	1	2	0
A5	A	4	5	1	2	1	1	4	0	z	8	1	1	1	1	1	1	0	0	1	1	4	8	1	1	1	1	1	1	1	1	4	4	11	2	2	0	z	z	z	2	0	2	1	2	z
A6	A	4	6	1	2	1	1	5	1	1	9	1	1	1	1	1	1	0	1	1	1	5	8	1	1	1	1	1	1	1	1	4	4	10	2	2	0	z	z	0	0	0	2	1	1	2
A7	A	4	7	2	2	1	1	4	1	2 & 6	5	0	1	0	1	1	1	1	0	0	0	3	4	1	1	-1	-1	1	1	1	1	0	4	10	2	2	z	z	z	z	z	z	2	1	2	1
A8	A	4	8	2	2	1	1	4	1	2	6	0	1	0	1	1	1	1	0	0	1	z	4	1	1	-1	-1	1	1	1	1	0	4	12	2	2	0	z	z	0	2	z	2	1	2	1
A9	A	4	9	1	2	1	1	5	0	z	6	1	0	1	1	1	0	0	0	1	1	4	6	1	1	1	-1	1	1	1	1	2	4	8	2	2	0	0	z	0	2	z	0	z	2	z
B1	B	3	1	2	1	1	0	5	0	z	2	0	0	0	0	1	1	0	0	0	0	z	6	1	1	-1	1	1	1	1	1	2	4	12	0	2	0	2	z	0	2	z	2	1	2	1
B10	B	3	10	1	1	0	0	3	1	5	1	0	0	0	0	1	0	0	0	0	0	2	2	1	1	-1	-1	-1	1	1	1	0	2	7	0	2	z	z	z	z	0	z	2	z	2	1
B11	B	3	11	2	1	1	1	5	1	7	2	0	0	0	1	0	0	0	0	0	1	4	4	1	1	1	1	-1	1	1	-1	2	2	3	z	2	z	z	z	z	z	z	0	z	z	1
B12	B	3	12	2	2	1	0	3	1	1	1	0	0	0	0	0	0	1	0	0	0	5	1	1	1	-1	z	1	-1	-1	1	-1	2	5	0	2	z	z	z	z	z	z	0	z	2	1
B13	B	3	13	1	2	0	0	5	1	2 & 4	0	0	0	0	0	0	0	0	0	0	0	z	1	1	1	-1	1	-1	z	-1	1	1	0	5	z	2	z	z	z	z	z	z	z	z	2	1
B14	B	3	14	2	2	1	1	5	1	1	2	1	0	0	1	0	0	0	0	0	0	5	6	1	1	-1	1	1	1	1	1	2	4	14	2	2	0	2	z	z	2	0	2	1	2	1
B15	B	3	15	1	0	2	3	3	0	z	2	0	0	0	1	0	0	0	0	1	0	4	6	1	1	-1	1	1	1	1	1	2	4	2	z	z	z	z	z	z	z	z	z	z	2	z
B16	B	3	16	1	2	1	2	5	1	1	2	1	0	0	0	0	0	0	0	0	1	5	2	1	1	-1	-1	-1	1	1	1	0	2	1	z	z	z	z	z	z	z	z	z	z	z	1
B17	B	3	17	2	0	2	3	5	0	z	2	0	0	0	1	0	0	0	0	0	1	z	2	1	1	-1	-1	1	-1	1	1	-2	4	3	z	2	z	z	z	z	z	z	z	z	0	1
B18	B	3	18	1	1	1	2	5	1	z	6	0	0	0	1	1	1	1	1	0	1	z	6	1	1	-1	1	1	1	1	1	2	4	0	z	z	z	z	z	z	z	z	z	z	z	z
B2	B	3	2	2	1	1	0	4	1	7	5	1	0	0	1	1	0	1	0	1	0	3	2	1	1	-1	-1	-1	1	1	1	0	2	12	0	2	z	2	z	0	2	0	2	1	2	1
B3	B	3	3	2	1	1	1	4	1	2	6	1	0	0	1	1	1	1	0	0	1	3	8	1	1	1	1	1	1	1	1	4	4	12	0	2	z	2	z	0	2	0	2	1	2	1
B4	B	3	4	2	2	1	1	3	1	3	1	0	0	0	0	1	0	0	0	0	0	z	8	1	1	1	1	1	1	1	1	4	4	3	0	2	z	z	z	z	z	z	z	z	0	1
B5	B	3	5	1	2	0	0	5	0	z	3	1	0	0	0	1	0	0	0	1	0	4	6	1	1	-1	1	1	1	1	1	2	4	8	0	2	z	z	z	z	2	z	2	z	1	1
B6	B	3	6	1	1	1	0	3	0	z	1	0	0	0	1	0	0	0	0	0	0	3	4	1	1	1	1	-1	1	1	-1	2	2	1	z	z	z	z	z	z	z	z	0	z	z	1
B7	B	3	7	1	2	1	1	4	0	z	5	0	1	1	1	0	0	0	0	1	1	4	4	1	1	-1	-1	1	1	1	1	0	4	3	z	2	z	z	z	z	0	0	0	z	1	0
B8	B	3	8	1	2	1	1	5	1	2	2	0	0	0	0	1	0	0	0	0	1	z	4	1	1	-1	1	1	-1	1	1	0	4	3	z	2	z	z	z	z	0	0	z	z	z	1
B9	B	3	9	1	2	0	0	4	1	10	5	1	0	1	0	1	1	0	0	0	1	4	4	1	1	-1	-1	1	1	1	1	0	4	3	z	2	z	z	z	z	0	0	z	z	z	1
C1	C	5	1	1	0	2	3	4	0	z	8	1	0	1	1	1	1	1	1	0	1	3	5	1	1	z	1	1	-1	1	1	1	4	3	z	z	z	z	z	z	2	z	z	z	z	1
C10	C	5	10	2	1	1	1	4	1	1	1	0	0	0	0	1	0	0	0	0	0	5	6	1	1	-1	1	1	1	1	1	2	4	7	2	z	z	2	z	z	z	z	z	1	z	2
C11	C	5	11	2	1	1	0	5	0	z	6	1	0	1	1	1	1	0	0	0	1	5	8	1	1	1	1	1	1	1	1	4	4	14	2	2	z	2	2	z	0	z	2	1	1	2
C12	C	5	12	2	2	1	1	5	1	2	6	1	1	0	1	1	1	0	0	1	0	4	8	1	1	1	1	1	1	1	1	4	4	16	0	2	z	2	2	2	2	2	z	z	2	2
C13	C	5	13	1	0	2	3	5	0	z	2	0	0	0	0	1	1	0	0	0	0	5	7	1	1	z	1	1	1	1	1	3	4	10	z	2	z	z	z	z	2	2	z	z	2	2
C14	C	5	14	2	2	1	2	5	0	z	4	1	0	1	1	0	0	0	0	0	1	5	6	1	1	-1	1	1	1	1	1	2	4	13	2	2	z	2	z	z	z	0	2	1	2	2
C15	C	5	15	1	0	2	3	5	1	9	8	1	1	0	1	1	0	1	1	1	1	5	6	1	1	-1	1	1	1	1	1	2	4	14	2	2	z	z	z	z	2	z	2	2	2	2
C16	C	5	16	2	2	1	2	5	1	7 & 8	4	1	0	1	0	0	1	0	0	1	0	5	8	1	1	1	1	1	1	1	1	4	4	23	2	2	2	2	2	2	2	2	2	1	2	2
C17	C	5	17	2	2	1	1	5	0	z	10	1	1	1	1	1	1	1	1	1	1	4	8	1	1	1	1	1	1	1	1	4	4	18	2	2	z	2	z	z	2	2	2	2	2	2
C18	C	5	18	2	0	2	3	5	1	5	6	1	1	0	1	1	0	0	0	1	1	5	6	1	1	1	1	-1	1	1	1	4	2	18	2	2	1	z	z	2	2	2	2	1	2	2
C19	C	5	19	1	0	2	3	5	0	z	3	1	0	1	0	1	0	0	0	0	0	5	8	1	1	1	1	1	1	1	1	4	4	13	2	2	z	z	z	z	z	2	2	1	2	2
C2	C	5	2	2	0	2	3	5	0	z	2	1	0	0	0	0	1	0	0	0	0	5	4	1	1	1	1	1	-1	-1	1	2	2	9	z	2	z	z	z	z	2	z	z	1	2	2
C20	C	5	20	1	0	2	3	5	0	z	5	1	1	1	1	1	0	0	0	0	0	5	4	1	1	-1	-1	1	1	1	1	0	4	10	2	2	z	z	0	z	z	2	2	z	z	2
C21	C	5	21	1	0	2	3	3	0	z	4	1	1	0	1	1	0	0	0	0	0	4	8	1	1	1	1	1	1	1	1	4	4	17	2	2	1	2	2	z	2	z	2	z	2	2
C22	C	5	22	2	2	1	2	5	0	z	7	1	0	0	1	1	1	0	1	1	1	5	8	1	1	1	1	1	1	1	1	4	4	14	2	2	z	z	2	2	z	2	z	z	2	2
C23	C	5	23	1	0	2	3	4	0	z	5	1	1	0	0	1	1	0	0	0	1	3	7	1	1	1	1	1	1	1	z	3	4	7	z	2	z	z	z	0	z	z	z	1	2	2
C24	C	5	24	1	0	2	3	5	0	z	5	1	0	1	1	1	0	0	0	0	1	4	8	1	1	1	1	1	1	1	1	4	4	4	z	0	z	0	z	z	z	2	z	z	z	2
C25	C	5	25	1	2	1	1	5	0	z	6	1	1	0	1	1	1	0	0	1	0	4	8	1	1	1	1	1	1	1	1	4	4	14	2	2	z	z	2	2	z	2	z	0	2	2
C26	C	5	26	1	1	1	0	3	1	5	5	1	0	1	1	1	0	0	1	0	0	3	6	1	1	1	1	1	-1	1	1	2	4	4	z	2	z	z	z	z	0	z	z	z	0	2
C27	C	5	27	2	0	2	3	5	1	1 & 3	6	1	0	0	0	1	1	1	0	1	1	5	8	1	1	1	1	1	1	1	1	4	4	23	2	2	2	2	2	2	2	2	2	1	2	2
C28	C	5	28	1	1	1	1	5	1	2	7	1	1	0	0	1	1	1	0	1	1	5	8	1	1	1	1	1	1	1	1	4	4	20	2	2	1	2	2	2	2	2	2	1	0	2
C29	C	5	29	1	2	1	1	5	1	5 & 8	7	1	1	0	1	1	1	1	0	1	0	4	8	1	1	1	1	1	1	1	1	4	4	22	2	2	2	2	2	0	2	2	2	2	2	2
C3	C	5	3	2	2	1	1	4	0	z	1	1	0	0	0	0	0	0	0	0	0	4	6	1	1	-1	1	1	1	1	1	2	4	2	2	z	z	z	z	z	z	z	z	z	z	z
C30	C	5	30	2	1	1	2	4	1	5	2	0	0	0	1	0	0	0	0	0	1	4	1	1	z	z	z	z	z	z	z	0	1	15	2	2	1	2	2	z	2	0	0	z	2	2
C31	C	5	31	1	1	1	0	4	1	2	3	1	0	0	0	1	1	0	0	0	0	4	8	1	1	1	1	1	1	1	1	4	4	8	2	2	z	2	z	z	0	0	z	z	0	2
C4	C	5	4	1	0	2	3	4	1	3 & 7	9	1	1	1	1	1	1	0	1	1	1	4	6	1	1	-1	1	1	1	1	1	2	4	17	2	2	z	2	2	z	2	0	2	1	2	2
C5	C	5	5	2	1	1	0	4	1	2	4	1	0	0	0	1	1	1	0	0	0	4	8	1	1	1	1	1	1	1	1	4	4	14	2	2	z	2	z	z	2	2	z	z	2	2
C6	C	5	6	1	1	1	0	5	1	1	9	1	1	1	1	1	1	1	0	1	1	5	8	1	1	1	1	1	1	1	1	4	4	23	2	2	2	2	2	2	2	2	2	1	2	2
C7	C	5	7	1	1	1	1	4	1	2	4	1	0	0	1	1	0	0	0	0	1	4	8	1	1	1	1	1	1	1	1	4	4	12	2	2	z	2	z	2	z	z	z	z	2	2
C8	C	5	8	1	2	1	2	5	1	2	5	1	0	1	0	1	1	0	0	1	0	5	8	1	1	1	1	1	1	1	1	4	4	19	2	2	2	z	0	2	2	2	2	2	1	2
C9	C	5	9	2	0	2	3	4	1	1	6	1	0	1	1	1	1	0	0	0	1	4	8	1	1	1	1	1	1	1	1	4	4	11	z	2	z	z	2	z	z	z	2	1	2	2
D1	D	5	1	2	2	1	0	3	1	1	8	1	1	1	1	1	0	0	1	1	1	3	6	1	1	-1	1	1	1	1	1	2	4	8	2	2	z	z	z	z	z	z	2	z	2	z
D10	D	5	10	2	1	1	1	4	1	2	9	1	1	1	1	1	1	1	0	1	1	4	6	1	1	-1	1	1	1	1	1	2	4	15	2	2	z	2	z	z	2	z	2	1	2	2
D11	D	5	11	1	2	1	2	4	1	1 & 2 & 5	7	1	1	0	1	1	1	0	1	1	0	4	8	1	1	1	1	1	1	1	1	4	4	11	2	2	0	0	z	0	z	2	2	1	2	z
D12	D	5	12	2	2	1	0	4	0	z	4	1	0	0	0	1	0	1	0	0	1	4	6	1	1	-1	1	1	1	1	1	2	4	4	z	2	z	z	z	z	2	z	z	z	0	z
D13	D	5	13	1	0	2	3	3	0	z	2	0	0	0	0	1	0	0	0	0	1	z	0	-1	1	-1	-1	-1	1	1	1	0	0	6	z	2	z	z	z	z	z	z	2	z	2	z
D14	D	5	14	2	2	1	0	4	0	z	5	0	0	0	1	1	1	0	1	0	1	z	6	1	1	1	-1	1	1	1	1	2	4	5	z	z	z	z	z	z	z	z	2	1	2	z
D15	D	5	15	2	1	1	1	3	0	z	3	0	0	0	0	1	1	0	0	0	1	3	-4	-1	1	-1	1	-1	-1	-1	-1	-2	-2	11	2	2	z	z	z	z	2	z	2	1	2	z
D16	D	5	16	2	2	1	0	5	0	z	7	1	0	1	1	1	1	0	0	1	1	3	2	1	1	-1	-1	1	-1	1	1	-2	4	7	z	2	z	z	z	z	z	z	2	z	2	1
D17	D	5	17	2	2	1	1	4	1	1 & 2	4	0	0	1	0	1	1	0	0	0	1	3	0	1	1	-1	1	-1	-1	1	-1	-2	2	12	2	2	z	z	z	z	2	z	2	1	2	1
D18	D	5	18	1	2	1	0	3	1	1	2	0	1	0	0	1	0	0	0	0	0	2	7	1	1	1	1	z	1	1	1	4	3	10	2	2	0	z	z	z	0	2	2	1	1	z
D19	D	5	19	1	1	1	0	3	0	z	2	0	0	0	0	1	0	0	0	1	0	z	0	-1	1	-1	-1	-1	1	1	1	0	0	6	z	2	z	z	z	z	z	z	2	z	2	z
D2	D	5	2	2	2	1	0	4	1	1	4	1	0	0	0	1	1	0	0	0	1	5	2	1	1	-1	1	-1	-1	1	1	0	2	0	z	z	z	z	z	z	z	z	z	z	z	z
D20	D	5	20	1	1	1	0	4	1	2	4	0	0	0	0	1	1	0	1	1	0	z	6	1	1	1	-1	1	1	1	1	2	4	3	z	z	z	z	z	z	z	z	z	z	2	1
D21	D	5	21	1	2	1	0	4	1	1	7	0	1	0	1	1	1	0	1	1	1	3	7	1	1	1	1	1	1	1	z	3	4	7	z	2	0	0	z	0	0	0	2	1	2	0
D22	D	5	22	2	2	1	0	3	0	z	2	0	0	0	0	1	0	0	0	1	0	z	8	1	1	1	1	1	1	1	1	4	4	2	z	z	z	z	z	z	z	z	z	z	2	z
D3	D	5	3	1	2	1	1	3	1	2	6	0	0	1	1	1	1	0	0	1	1	z	6	1	1	-1	1	1	1	1	1	2	4	4	z	z	z	z	z	z	0	z	2	z	2	z
D4	D	5	4	2	2	1	0	3	0	z	3	0	0	0	0	1	1	0	0	1	0	z	8	1	1	1	1	1	1	1	1	4	4	1	z	z	z	z	z	z	z	z	z	z	z	1
D5	D	5	5	1	0	2	3	3	1	1	4	0	0	0	1	1	0	0	0	1	1	3	4	z	1	-1	1	z	1	1	1	2	2	4	z	z	z	z	z	0	z	z	2	z	2	z
D6	D	5	6	1	2	1	1	4	0	z	10	1	1	1	1	1	1	1	1	1	1	4	6	1	1	-1	1	1	1	1	1	2	4	6	0	z	z	z	z	0	0	0	2	1	2	1
D7	D	5	7	1	2	1	1	4	1	1	5	0	0	1	1	1	0	1	0	0	1	3	8	1	1	1	1	1	1	1	1	4	4	10	2	2	z	z	z	z	z	z	2	1	2	1
D8	D	5	8	1	2	1	0	3	1	2	3	0	1	0	0	1	0	0	0	0	1	4	6	1	1	1	-1	1	1	1	1	2	4	5	z	2	z	z	z	z	0	z	z	z	2	1
D9	D	5	9	1	2	1	0	5	1	4	7	1	1	1	1	1	1	0	0	1	0	5	6	1	1	-1	1	1	1	1	1	2	4	6	0	z	z	z	z	0	z	0	2	1	2	1
E1	E	5	1	2	1	1	1	4	1	1	6	1	1	1	0	1	1	0	0	0	1	3	8	1	1	1	1	1	1	1	1	4	4	12	2	2	z	z	0	2	2	0	2	z	2	0
E10	E	5	10	1	2	1	1	3	1	2	3	0	0	1	1	1	0	0	0	0	0	z	6	1	1	-1	1	1	1	1	1	2	4	10	2	2	z	z	z	z	z	z	2	1	2	1
E11	E	5	11	1	2	1	2	4	0	z	4	1	0	1	0	0	1	0	0	0	1	4	8	1	1	1	1	1	1	1	1	4	4	7	2	2	z	z	z	z	0	z	2	z	1	0
E12	E	5	12	2	2	1	2	5	1	1	3	0	0	0	1	0	0	0	1	1	0	4	6	1	1	-1	1	1	1	1	1	2	4	11	2	2	2	z	z	z	2	0	2	z	z	1
E13	E	5	13	1	0	2	3	5	0	z	1	0	0	1	0	0	0	0	0	0	0	3	4	1	-1	-1	1	1	1	1	1	2	2	12	2	2	z	0	0	z	2	z	2	1	2	1
E14	E	5	14	1	1	1	1	5	0	z	0	0	0	0	0	0	0	0	0	0	0	3	6	1	1	1	1	1	-1	1	1	2	4	4	0	z	z	z	z	z	z	z	2	z	2	z
E15	E	5	15	1	2	1	1	4	1	6	10	1	1	1	1	1	1	1	1	1	1	3	8	1	1	1	1	1	1	1	1	4	4	9	2	2	z	0	0	z	0	z	2	1	1	1
E16	E	5	16	1	2	1	0	3	0	z	3	0	0	0	1	0	1	0	1	0	0	3	8	1	1	1	1	1	1	1	1	4	4	0	z	z	z	z	z	z	z	z	z	z	z	z
E17	E	5	17	2	2	1	1	5	1	2	2	1	0	0	0	1	0	0	0	0	0	3	4	1	1	-1	1	1	-1	1	1	0	4	13	2	2	z	0	z	0	2	z	2	1	2	2
E18	E	5	18	1	0	2	3	3	0	z	3	0	0	0	1	1	0	0	0	1	0	z	2	1	1	-1	-1	1	-1	1	1	-2	4	7	z	2	z	z	z	z	z	z	2	1	2	z
E19	E	5	19	1	2	1	0	3	0	z	4	0	1	0	1	1	0	0	0	0	1	z	2	1	1	-1	-1	1	-1	1	1	-2	4	10	2	2	z	z	z	z	z	z	2	1	2	1
E2	E	5	2	1	1	1	0	3	0	z	3	0	0	0	0	1	1	0	0	0	1	z	0	1	1	-1	-1	-1	-1	1	1	-2	2	8	2	2	z	0	z	z	z	z	2	z	1	1
E20	E	5	20	2	2	1	0	4	1	2 & 3	6	1	0	1	1	1	0	1	1	0	0	3	6	1	1	-1	1	1	1	1	1	2	4	8	0	2	z	z	z	0	2	z	2	z	1	1
E21	E	5	21	1	2	1	1	4	1	1 & 3	4	0	1	0	0	1	0	1	0	0	1	z	6	1	1	-1	1	1	1	1	1	2	4	10	2	2	z	0	z	z	2	z	2	z	1	1
E22	E	5	22	2	2	1	1	3	1	1	7	0	1	0	1	1	1	1	0	1	1	1	2	1	1	-1	1	-1	-1	1	1	0	2	6	2	2	z	0	0	z	0	z	2	z	z	z
E23	E	5	23	1	1	1	1	5	1	z	7	0	1	1	1	1	1	0	0	1	1	5	6	1	1	-1	1	1	1	1	1	2	4	12	2	2	z	0	0	z	2	z	2	1	2	1
E24	E	5	24	1	2	1	2	5	1	2	5	1	0	1	0	1	0	0	0	1	1	4	6	1	1	-1	1	1	1	1	1	2	4	9	2	2	z	z	1	0	0	z	2	z	1	1
E25	E	5	25	1	0	2	3	4	1	1 & 2 & 5	2	0	0	0	1	1	0	0	0	0	0	z	5	1	1	z	z	1	z	1	1	1	4	10	2	2	z	z	z	z	z	z	2	1	2	1
E26	E	5	26	1	2	0	0	5	1	1 & 2	3	0	0	0	0	1	0	1	0	0	1	3	2	1	1	-1	-1	1	-1	1	1	-2	4	6	z	2	z	z	z	z	z	z	2	z	2	z
E27	E	5	27	2	2	1	2	5	1	4	8	1	1	1	1	1	1	0	0	1	1	5	6	1	1	-1	1	1	1	1	1	2	4	13	2	2	0	0	0	0	2	0	2	1	2	2
E28	E	5	28	2	2	1	2	5	1	5	6	1	0	0	1	1	1	0	0	1	1	4	6	1	1	-1	1	1	1	1	1	2	4	10	0	2	z	z	z	z	2	z	2	1	2	1
E29	E	5	29	2	2	1	2	5	1	1 & 2 & 7	1	0	0	0	0	0	0	0	0	0	1	4	6	1	1	-1	1	1	1	1	1	2	4	6	0	2	z	z	z	z	z	0	2	1	0	1
E3	E	5	3	2	2	1	1	5	1	2	9	1	1	1	1	1	1	0	1	1	1	5	8	1	1	1	1	1	1	1	1	4	4	12	2	2	z	z	0	2	2	0	2	z	2	0
E30	E	5	30	1	2	1	0	z	0	z	8	1	0	1	1	1	1	0	1	1	1	4	6	1	1	-1	1	1	1	1	1	2	4	12	2	2	z	0	z	z	2	z	2	1	2	1
E31	E	5	31	2	2	1	0	4	1	2	3	0	0	0	0	0	1	1	0	0	1	z	8	1	1	1	1	1	1	1	1	4	4	10	2	2	z	z	z	z	0	z	2	1	2	1
E32	E	5	32	1	2	1	0	3	0	z	4	0	1	0	1	1	0	0	0	0	1	z	2	1	1	-1	-1	1	-1	1	1	-2	4	10	2	2	z	z	z	z	z	z	2	1	2	1
E4	E	5	4	2	2	1	0	5	0	z	5	0	0	0	1	1	0	1	1	0	1	z	6	1	1	-1	1	1	1	1	1	2	4	9	0	2	z	z	z	z	2	z	2	z	2	1
E5	E	5	5	1	0	2	3	5	1	1 & 3	4	0	1	0	0	1	1	0	0	0	1	4	6	1	1	-1	1	1	1	1	1	2	4	14	2	2	0	0	0	2	2	0	2	1	2	1
E6	E	5	6	2	2	1	0	5	1	4	5	1	0	0	1	1	0	0	0	1	1	3	6	1	1	-1	1	1	1	1	1	2	4	13	2	2	z	z	z	z	2	z	2	1	2	2
E8	E	5	8	2	2	1	2	3	1	2 & 5	3	1	0	0	0	1	1	0	0	0	0	3	6	1	1	-1	1	1	1	1	1	2	4	9	0	2	z	z	z	0	2	z	2	z	1	2
E9	E	5	9	2	2	1	0	4	1	1	4	0	1	0	1	1	1	0	0	0	0	3	5	1	1	-1	1	z	1	1	1	2	3	10	2	2	z	0	z	z	z	z	2	1	2	1
F1	F	5	1	1	2	1	0	5	0	z	4	1	0	0	1	1	1	0	0	0	0	5	6	1	1	-1	1	1	1	1	1	2	4	12	2	2	0	1	2	z	2	0	2	1	0	z
F10	F	5	10	2	2	1	2	4	0	z	6	0	1	1	1	1	0	1	0	0	1	z	8	1	1	1	1	1	1	1	1	4	4	12	2	2	z	z	z	z	2	z	2	1	2	1
F11	F	5	11	2	2	1	1	5	1	1 & 4 & 8 & 9	1	0	0	0	0	1	0	0	0	0	0	z	6	1	1	1	1	1	-1	1	1	2	4	12	2	2	z	z	z	z	2	0	2	1	2	1
F12	F	5	12	2	2	1	2	2	0	z	1	0	0	0	0	0	0	1	0	0	0	1	-3	-1	-1	-1	1	-1	z	-1	1	1	-4	0	z	z	z	z	z	z	z	z	0	z	z	z
F13	F	5	13	1	2	1	1	4	1	1	6	0	0	1	1	1	1	0	0	1	1	z	6	1	1	1	-1	1	1	1	1	2	4	8	2	2	z	z	z	z	z	z	2	0	2	z
F14	F	5	14	2	1	1	0	5	1	1 & 2	8	1	1	0	1	1	1	1	0	1	1	5	6	1	1	-1	1	1	1	1	1	2	4	9	2	2	z	z	0	0	2	z	2	z	0	1
F15	F	5	15	1	1	1	1	3	1	2	2	0	0	0	0	1	0	0	0	0	1	z	6	1	1	-1	1	1	1	1	1	2	4	4	z	z	z	z	z	z	0	z	2	1	0	1
F16	F	5	16	1	2	1	0	5	1	1 & 2	8	1	1	1	1	1	1	0	0	1	1	5	4	1	1	-1	1	1	-1	1	1	0	4	8	0	2	0	z	z	z	2	z	2	z	2	z
F17	F	5	17	1	2	1	1	3	0	z	2	0	1	0	0	0	0	0	0	0	1	3	6	1	1	1	-1	1	1	1	1	2	4	0	z	z	z	z	z	z	z	z	z	z	z	z
F18	F	5	18	2	0	2	3	4	1	1	3	0	0	0	0	1	1	0	0	0	1	3	2	1	1	1	-1	-1	-1	1	1	0	2	12	z	2	z	z	z	2	2	z	2	1	2	1
F19	F	5	19	2	2	1	1	4	1	2 & 7	3	0	0	0	0	1	1	1	0	0	0	5	6	1	1	-1	1	1	1	1	1	2	4	9	0	2	z	z	z	z	2	0	2	z	2	1
F2	F	5	2	1	2	1	0	5	0	z	1	0	0	0	1	0	0	0	0	0	0	z	8	1	1	1	1	1	1	1	1	4	4	4	z	2	z	z	z	z	2	z	z	z	z	z
F20	F	5	20	2	1	1	0	5	1	1	5	1	0	0	1	1	1	0	0	0	1	4	8	1	1	1	1	1	1	1	1	4	4	7	2	2	z	z	z	z	2	z	0	z	z	1
F21	F	5	21	2	1	1	1	4	1	6	3	0	0	0	1	1	0	0	0	0	1	z	6	1	1	1	1	1	-1	1	1	2	4	12	2	2	z	z	z	z	2	0	2	1	2	1
F22	F	5	22	1	1	1	1	4	1	2	4	0	0	0	1	1	0	0	0	1	1	z	4	1	1	-1	-1	1	1	1	1	0	4	3	z	z	z	z	0	z	0	z	z	z	2	1
F23	F	5	23	2	2	0	0	3	1	2	5	0	1	1	0	1	1	0	0	0	1	z	8	1	1	1	1	1	1	1	1	4	4	10	2	2	z	z	z	0	0	2	0	1	2	1
F24	F	5	24	1	z	z	z	z	z	z	z	z	z	z	z	z	z	z	z	z	z	z	z	z	z	z	z	z	z	z	z	z	z	z	z	z	z	z	z	z	z	z	z	z	z	z
F3	F	5	3	2	2	1	0	4	0	z	2	0	0	0	0	1	1	0	0	0	0	z	4	1	1	-1	-1	1	1	1	1	0	4	4	0	2	z	z	z	z	0	z	z	0	1	1
F4	F	5	4	1	1	1	1	3	1	1 & 2	2	0	0	0	0	1	0	0	0	0	1	z	6	1	1	-1	1	1	1	1	1	2	4	4	z	2	z	z	z	z	z	z	2	z	0	z
F5	F	5	5	1	2	1	0	4	1	1	3	0	0	0	0	1	1	0	0	0	1	z	2	1	1	1	-1	-1	-1	1	1	0	2	12	z	2	z	z	z	2	2	z	2	1	2	1
F6	F	5	6	2	2	1	0	5	1	2	4	0	0	0	1	1	1	0	0	0	1	3	8	1	1	1	1	1	1	1	1	4	4	6	2	2	0	z	0	z	2	z	z	0	z	z
F7	F	5	7	1	2	1	1	5	1	1 & 5	8	1	1	1	1	1	1	0	0	1	1	4	8	1	1	1	1	1	1	1	1	4	4	17	2	2	0	0	2	0	2	2	2	2	2	1
F8	F	5	8	1	2	1	2	5	1	2	8	1	1	1	1	1	1	0	0	1	1	4	8	1	1	1	1	1	1	1	1	4	4	10	0	2	0	z	z	z	2	z	2	1	2	1
F9	F	5	9	1	2	1	1	3	1	4	1	0	0	0	0	1	0	0	0	0	0	z	6	1	1	1	-1	1	1	1	1	2	4	0	z	z	z	z	z	z	z	z	z	z	z	z
G1	G	4	1	1	2	1	0	5	1	5	1	0	0	0	1	0	0	0	0	0	0	5	6	1	1	-1	1	1	1	1	1	2	4	4	z	2	z	z	z	z	0	z	2	z	0	z
G10	G	4	10	1	2	1	0	4	1	3	2	0	0	0	0	1	1	0	0	0	0	3	4	1	1	-1	-1	1	1	1	1	0	4	10	0	2	z	z	z	z	2	z	2	1	2	1
G11	G	4	11	1	2	1	2	5	1	z	2	1	0	0	0	0	0	1	0	0	0	5	5	1	1	-1	z	1	1	1	1	1	4	8	0	2	z	z	z	z	z	z	2	1	2	1
G12	G	4	12	2	z	z	z	z	z	z	z	z	z	z	z	z	z	z	z	z	z	z	z	z	z	z	z	z	z	z	z	z	z	z	z	z	z	z	z	z	z	z	z	z	z	z
G13	G	4	13	1	2	1	0	4	0	z	2	0	0	0	1	0	1	0	0	0	0	4	4	1	1	1	1	-1	-1	1	1	2	2	9	0	2	z	z	z	0	2	z	2	z	2	1
G14	G	4	14	2	2	1	2	4	1	1 & 2	7	1	1	1	1	1	0	1	0	0	1	4	3	1	1	-1	-1	1	z	1	1	-1	4	8	2	2	z	z	z	z	2	z	2	z	z	z
G15	G	4	15	1	2	1	0	4	0	z	2	0	0	0	0	1	0	0	0	0	1	3	6	1	1	-1	1	1	1	1	1	2	4	6	z	2	z	z	z	0	2	z	z	z	1	1
G16	G	4	16	2	1	1	1	5	1	8	2	1	0	0	0	0	0	0	0	1	0	5	8	1	1	1	1	1	1	1	1	4	4	6	z	2	z	z	z	z	2	0	z	z	2	0
G17	G	4	17	2	2	1	1	4	1	1 & 9 & 10	2	0	0	0	1	0	0	1	0	0	0	z	6	1	1	-1	1	1	1	1	1	2	4	5	z	2	z	z	z	z	z	z	2	z	z	1
G18	G	4	18	1	1	1	0	4	0	z	4	0	1	0	1	1	0	0	0	0	1	z	3	1	1	z	z	1	-1	1	z	-1	4	4	z	2	z	z	z	z	z	z	z	z	2	z
G19	G	4	19	1	2	0	0	5	1	1 & 8	1	0	0	0	0	1	0	0	0	0	0	5	4	1	1	-1	1	-1	1	1	1	2	2	0	z	z	z	z	z	z	z	z	z	z	z	z
G2	G	4	2	1	2	0	0	5	0	z	5	0	0	1	0	1	1	0	0	1	1	z	6	1	1	1	-1	1	1	1	1	2	4	8	0	2	z	z	z	2	z	z	2	z	2	z
G20	G	4	20	2	2	1	2	4	1	1 & 2 & 5 & 6	7	1	1	1	1	1	0	1	0	0	1	4	5	1	1	-1	1	1	z	1	1	1	4	9	2	2	z	z	z	z	2	z	2	z	1	z
G21	G	4	21	1	2	1	1	4	1	1 & 2 & 5	8	1	1	0	1	1	1	1	0	1	1	4	6	1	1	-1	1	1	1	1	1	2	4	3	0	2	z	z	z	z	0	z	z	z	1	z
G22	G	4	22	1	2	1	0	5	1	5	3	1	0	0	1	1	0	0	0	0	0	5	5	1	1	-1	1	z	1	1	1	2	3	9	z	2	z	z	z	z	2	z	2	z	2	1
G23	G	4	23	2	2	1	1	4	1	2 & 5	9	1	1	1	1	1	1	1	0	1	1	5	5	1	1	-1	1	1	z	1	1	1	4	5	z	2	z	z	z	0	z	z	2	z	0	1
G24	G	4	24	1	2	1	0	3	1	1	1	0	1	0	0	0	0	0	0	0	0	z	8	1	1	1	1	1	1	1	1	4	4	9	z	2	z	z	z	z	2	z	2	z	2	1
G25	G	4	25	1	2	1	1	5	1	1 & 2	8	1	0	1	1	1	1	0	1	1	1	4	8	1	1	1	1	1	1	1	1	4	4	6	z	2	z	z	z	z	z	z	2	1	1	z
G26	G	4	26	1	2	1	0	5	0	z	1	0	0	0	0	1	0	0	0	0	0	5	8	1	1	1	1	1	1	1	1	4	4	9	0	2	z	z	z	0	2	z	2	1	1	1
G27	G	4	27	1	2	1	2	4	0	z	5	1	0	1	1	0	1	0	0	0	1	5	8	1	1	1	1	1	1	1	1	4	4	4	z	2	z	z	z	z	z	z	z	z	2	z
G28	G	4	28	1	2	1	1	5	1	2	8	0	1	0	1	1	1	1	1	1	1	4	4	1	1	1	-1	1	z	z	1	1	3	8	2	2	z	z	z	z	z	z	2	z	2	z
G29	G	4	29	1	1	0	0	4	1	5	2	0	0	0	1	1	0	0	0	0	0	z	6	1	1	-1	1	1	1	1	1	2	4	3	z	2	z	z	z	z	z	z	z	z	0	1
G3	G	4	3	1	2	1	0	4	0	z	5	0	0	0	1	1	1	0	0	1	1	z	3	1	1	-1	z	1	-1	1	1	-1	4	6	z	2	z	z	z	z	z	z	2	z	2	z
G30	G	4	30	2	1	0	0	4	1	1	2	0	0	0	0	1	1	0	0	0	0	z	6	1	1	-1	1	1	1	1	1	2	4	9	0	2	0	z	z	0	2	z	2	z	2	1
G31	G	4	31	1	2	1	1	4	0	z	6	1	0	1	1	1	1	0	0	1	0	4	8	1	1	1	1	1	1	1	1	4	4	13	2	2	z	z	1	z	2	z	2	2	2	z
G32	G	4	32	2	1	1	1	3	1	1	10	1	1	1	1	1	1	1	1	1	1	3	4	1	1	-1	-1	1	1	1	1	0	4	3	z	2	z	z	z	z	0	z	z	z	0	1
G4	G	4	4	1	2	1	2	5	1	5	8	1	1	1	1	1	1	0	0	1	1	5	6	1	1	-1	1	1	1	1	1	2	4	5	z	2	z	z	z	z	z	z	z	z	2	1
G5	G	4	5	1	2	1	2	5	1	5 & 3	4	1	0	0	1	1	0	0	0	0	1	5	4	1	1	-1	1	1	z	1	z	0	4	8	2	2	z	z	z	z	2	z	2	z	z	z
G6	G	4	6	1	2	0	1	5	1	1 & 2	1	1	0	0	0	0	0	0	0	0	0	4	4	1	-1	1	1	1	1	-1	1	4	0	5	0	2	z	z	z	z	0	z	z	z	2	1
G7	G	4	7	1	2	1	1	5	1	2	2	0	0	0	0	1	1	0	0	0	0	z	8	1	1	1	1	1	1	1	1	4	4	2	z	2	z	z	z	0	0	z	z	z	0	0
G8	G	4	8	2	2	1	0	3	1	3	4	0	0	1	0	1	0	0	1	0	1	4	6	1	1	-1	1	1	1	1	1	2	4	2	z	2	z	z	z	z	z	z	z	z	z	z
G9	G	4	9	1	2	1	0	3	0	z	7	0	1	1	1	1	1	0	1	0	1	3	4	1	1	-1	-1	1	1	1	1	0	4	7	z	2	z	z	1	z	2	z	z	z	2	0
H1	H	3	1	2	2	1	0	5	1	1 & 2 & 7	2	1	0	0	1	0	0	0	0	0	0	5	6	1	1	1	-1	1	1	1	1	2	4	0	z	z	z	z	z	z	z	z	z	z	z	z
H10	H	3	10	1	2	1	2	5	0	z	6	1	0	0	1	1	1	0	0	1	1	5	8	1	1	1	1	1	1	1	1	4	4	10	2	2	z	0	z	z	0	2	2	z	2	z
H11	H	3	11	1	2	1	1	3	1	1 & 2 & 5	6	1	1	0	0	1	1	1	0	1	0	2	-2	1	1	-1	-1	-1	1	-1	-1	-2	0	9	2	2	z	z	z	z	z	z	2	z	2	1
H12	H	3	12	2	2	1	2	5	0	z	5	1	0	0	1	1	0	0	0	1	1	4	5	1	1	1	z	1	-1	1	1	1	4	9	2	2	z	z	z	z	z	z	2	z	2	1
H13	H	3	13	1	2	1	2	5	0	z	6	1	1	1	0	1	1	0	0	1	0	5	8	1	1	1	1	1	1	1	1	4	4	10	1	2	z	z	z	0	0	2	2	0	2	1
H14	H	3	14	1	2	0	1	2	1	5	7	1	1	0	1	1	1	0	0	1	1	2	2	-1	1	1	1	-1	-1	1	1	2	0	8	2	2	z	z	z	z	2	z	2	z	0	z
H15	H	3	15	1	2	1	2	3	0	z	7	0	1	0	1	1	1	1	1	0	1	z	2	-1	1	1	1	-1	-1	1	1	2	0	9	2	2	z	z	z	z	2	z	2	z	0	1
H16	H	3	16	1	2	1	0	4	1	2	2	0	0	1	0	1	0	0	0	0	0	z	6	1	1	1	-1	1	1	1	1	2	4	15	2	2	1	z	z	0	2	2	2	1	2	1
H17	H	3	17	1	2	1	1	5	0	z	10	1	1	1	1	1	1	1	1	1	1	5	8	1	1	1	1	1	1	1	1	4	4	10	2	2	z	z	z	z	0	2	z	1	2	1
H18	H	3	18	1	2	1	0	5	1	2 & 5 & 6	6	1	0	0	1	1	1	0	1	0	1	5	4	1	1	1	1	1	-1	1	-1	0	4	7	2	2	z	z	z	z	0	z	2	z	0	1
H19	H	3	19	1	2	1	0	3	0	z	3	1	0	0	1	1	0	0	0	0	0	4	1	1	-1	1	-1	-1	z	1	1	1	0	3	z	2	z	z	z	z	z	z	z	z	z	1
H2	H	3	2	1	2	1	0	3	1	2	7	0	1	1	0	1	1	0	1	1	1	z	6	1	1	1	1	-1	1	1	1	4	2	3	z	z	z	z	z	z	z	z	z	z	2	1
H20	H	3	20	2	2	1	0	2	1	1 & 2	8	1	1	0	1	1	1	1	0	1	1	3	-4	-1	1	-1	-1	-1	1	-1	-1	-2	-2	9	2	2	z	z	z	z	2	z	2	z	z	1
H21	H	3	21	1	2	1	0	5	1	1 & 2	8	1	0	1	1	1	1	0	1	1	1	5	8	1	1	1	1	1	1	1	1	4	4	7	2	2	z	z	z	z	0	z	2	z	0	1
H22	H	3	22	1	2	1	0	5	1	1 & 2	8	1	0	1	1	1	1	0	1	1	1	5	8	1	1	1	1	1	1	1	1	4	4	7	z	2	z	z	z	z	z	z	2	z	2	1
H23	H	3	23	2	1	0	1	5	0	z	7	1	0	1	1	1	1	0	0	1	1	5	6	1	1	1	-1	1	1	1	1	2	4	7	z	2	z	z	z	z	z	z	2	z	2	1
H24	H	3	24	2	1	0	0	5	1	2	4	1	0	0	1	0	1	0	0	1	0	5	8	1	1	1	1	1	1	1	1	4	4	7	2	2	z	z	z	z	0	z	2	z	0	1
H25	H	3	25	2	2	1	2	5	1	2	8	1	1	1	1	1	1	1	0	0	1	3	6	1	1	1	-1	1	1	1	1	2	4	14	2	2	z	z	z	z	2	2	2	1	2	1
H26	H	3	26	1	2	0	0	4	1	2	7	1	0	0	1	1	1	1	0	1	1	5	2	1	1	-1	-1	1	1	1	-1	-2	4	10	2	2	z	z	z	z	z	z	2	1	2	1
H27	H	3	27	1	2	1	0	3	0	z	6	1	0	0	1	1	1	0	0	1	1	3	1	-1	1	1	-1	1	-1	1	z	-1	2	9	z	2	z	z	z	z	2	z	2	z	2	1
H28	H	3	28	1	1	1	1	5	1	2 & 5 & 7	7	1	0	1	1	1	1	0	0	1	1	5	6	1	1	-1	1	1	1	1	1	2	4	9	2	2	z	z	z	z	z	z	2	z	2	1
H29	H	3	29	1	2	1	0	3	0	z	2	0	0	0	0	1	1	0	0	0	0	z	0	1	1	-1	-1	1	-1	1	-1	-4	4	4	0	2	z	z	z	0	0	z	2	z	z	z
H3	H	3	3	1	1	1	0	3	1	2	9	1	1	1	1	1	1	1	0	1	1	4	6	1	1	1	1	-1	1	1	1	4	2	5	z	2	z	z	z	z	z	z	z	z	2	1
H30	H	3	30	2	2	1	1	3	1	2	5	0	0	1	1	1	0	0	1	0	1	z	2	1	1	-1	-1	1	-1	1	1	-2	4	5	z	2	z	z	z	z	0	z	2	z	z	1
H4	H	3	4	2	2	1	1	5	0	z	6	1	0	0	1	1	0	1	0	1	1	5	4	1	1	-1	-1	1	1	1	1	0	4	7	0	2	z	z	z	0	2	z	z	z	2	1
H5	H	3	5	1	2	1	0	5	1	5	2	1	0	0	1	0	0	0	0	0	0	3	6	1	1	1	-1	1	1	1	1	2	4	7	z	2	1	z	z	0	0	z	2	1	0	1
H6	H	3	6	1	2	1	0	4	1	1 & 2 & 3	8	1	1	0	1	1	1	0	1	1	1	5	4	1	1	1	-1	1	1	1	-1	0	4	7	2	2	z	z	z	z	0	z	z	z	2	1
H7	H	3	7	1	2	1	0	3	0	z	6	1	0	0	1	1	1	0	0	1	1	5	2	1	1	1	-1	-1	-1	1	1	0	2	3	0	2	z	z	z	z	0	z	0	z	z	1
H8	H	3	8	1	1	1	0	3	0	z	10	1	1	1	1	1	1	1	1	1	1	5	0	1	1	-1	-1	1	-1	1	-1	-4	4	7	2	2	z	z	z	z	0	z	2	z	0	1
H9	H	3	9	2	2	1	1	5	0	z	5	1	0	0	1	1	1	0	0	1	0	3	6	1	1	1	-1	1	1	1	1	2	4	9	z	2	z	z	z	z	2	z	2	z	2	1

## Sheet: Post-project
UID	School	School Year	StudentID	Q2_bird_feelings	Q3a_birdwatching	Q3b_birdwatching_enjoyment	Q4_attitude_overallscore	Q4a_attitude	Q4b_attitude	Q4c_attitude	Q4d_attitude	Q4e_attitude	Q4f_attitude	Q4g_attitude	Q4h_attitude	Q4_attitude_utilityscore	Q4_attitude_affectscore	Q5_bird_IDscore	Q5a_bluetit_score	Q5a_robin_score	Q5a_sparrow_score	Q5a_chaffinch_score	Q5a_greenfinch_score	Q5a_wren_score	Q5a_blackbird_score	Q5a_starling_score	Q5a_magpie_score	Q5a_dove_score	Q5a_crow_score	Q5a_gull_score	Q6a_birdknowledge	Q6b_scienceskills	Q6c_continue_birdfeeding	Q6d_continue_birdsurveys	Q6e_continue_wildlifelearning	Q6f_birdfeeding_help	Q6g_future_birdwatching	Q6h_future_birdreading	Q6i_future_birdTV	Q6_student_evaluation_score	Q7_project_enjoyment
A1	A	4	1	5	1	4	6	1	1	-1	1	1	1	1	1	2	4	8	z	2	1	z	z	2	z	z	2	z	z	1	5	3	5	5	5	5	3	4	4	39	5
A10	A	4	10	3	0	z	6	1	1	1	1	1	1	1	-1	2	4	12	2	2	2	z	z	z	2	z	2	z	z	2	3	3	4	4	4	3	3	3	3	30	3
A11	A	4	11	5	0	z	7	1	1	z	1	1	1	1	1	3	4	16	2	2	2	z	z	2	2	z	2	z	2	2	4	4	4	4	4	4	4	4	4	36	5
A12	A	4	12	4	1	4	8	1	1	1	1	1	1	1	1	4	4	10	z	2	2	z	z	z	2	z	2	z	z	2	3	3	4	4	4	4	4	4	4	34	4
A13	A	4	13	5	0	z	8	1	1	1	1	1	1	1	1	4	4	24	2	2	2	2	2	2	2	2	2	2	2	2	4	4	4	4	4	4	4	4	4	36	5
A14	A	4	14	4	1	4	8	1	1	1	1	1	1	1	1	4	4	14	2	2	2	2	z	2	z	z	2	z	z	2	4	4	4	4	4	4	4	4	4	36	4
A15	A	4	15	4	0	z	8	1	1	1	1	1	1	1	1	4	4	4	z	z	2	z	z	z	2	z	z	z	z	z	3	3	4	4	4	3	2	3	3	29	4
A16	A	4	16	4	0	z	8	1	1	1	1	1	1	1	1	4	4	16	2	2	2	z	z	2	2	0	2	2	z	2	4	4	4	4	4	4	4	4	4	36	4
A17	A	4	17	5	1	4	8	1	1	1	1	1	1	1	1	4	4	22	2	2	2	2	2	2	2	z	2	2	2	2	4	4	4	4	4	3	3	4	4	34	4
A18	A	4	18	4	1	4	8	1	1	1	1	1	1	1	1	4	4	14	2	2	2	z	z	2	2	z	2	z	2	z	4	3	4	4	4	4	4	4	4	35	4
A19	A	4	19	4	0	z	8	1	1	1	1	1	1	1	1	4	4	24	2	2	2	2	2	2	2	2	2	2	2	2	5	5	5	5	5	5	5	5	5	45	5
A2	A	4	2	4	1	5	7	1	1	z	1	1	1	1	1	3	4	10	1	2	1	z	0	z	2	z	2	1	z	1	4	4	4	4	4	4	4	4	4	36	4
A20	A	4	20	5	0	z	8	1	1	1	1	1	1	1	1	4	4	22	2	2	2	2	z	2	2	2	2	2	2	2	5	3	5	5	5	3	2	3	3	34	4
A21	A	4	21	5	0	z	8	1	1	1	1	1	1	1	1	4	4	22	2	2	2	z	2	2	2	2	2	2	2	2	4	4	4	4	4	4	4	4	4	36	5
A22	A	4	22	4	0	z	8	1	1	1	1	1	1	1	1	4	4	16	2	2	2	z	z	z	2	z	2	2	2	2	4	4	4	4	4	4	4	4	4	36	5
A23	A	4	23	4	1	4	8	1	1	1	1	1	1	1	1	4	4	20	2	2	2	z	z	2	2	2	2	2	2	2	4	4	4	4	4	4	4	4	4	36	4
A24	A	4	24	5	1	4	8	1	1	1	1	1	1	1	1	4	4	24	2	2	2	2	2	2	2	2	2	2	2	2	5	4	5	5	5	4	5	5	5	43	4
A25	A	4	25	5	1	5	8	1	1	1	1	1	1	1	1	4	4	24	2	2	2	2	2	2	2	2	2	2	2	2	5	5	5	5	5	5	5	5	5	45	5
A26	A	4	26	5	1	5	8	1	1	1	1	1	1	1	1	4	4	18	2	2	2	z	z	2	2	2	2	z	2	2	5	5	5	4	5	4	4	5	5	42	4
A27	A	4	27	5	1	5	8	1	1	1	1	1	1	1	1	4	4	24	2	2	2	2	2	2	2	2	2	2	2	2	5	5	5	5	5	5	5	5	5	45	5
A28	A	4	28	5	0	z	8	1	1	1	1	1	1	1	1	4	4	8	2	z	2	z	z	z	2	z	2	z	z	z	3	3	4	4	4	3	4	4	4	33	5
A29	A	4	29	4	0	z	8	1	1	1	1	1	1	1	1	4	4	10	2	2	2	z	z	z	2	z	2	z	z	z	4	3	4	4	4	4	4	4	4	35	4
A3	A	4	3	4	1	5	6	1	1	1	1	1	1	1	-1	2	4	16	2	2	1	z	z	2	2	z	2	1	2	2	5	5	5	5	5	5	5	5	5	45	5
A30	A	4	30	5	1	5	8	1	1	1	1	1	1	1	1	4	4	24	2	2	2	2	2	2	2	2	2	2	2	2	5	5	5	5	5	5	5	5	5	45	5
A31	A	4	31	4	0	z	8	1	1	1	1	1	1	1	1	4	4	8	2	2	2	z	z	z	z	z	2	z	z	z	4	4	4	4	4	4	4	4	4	36	4
A32	A	4	32	4	0	z	8	1	1	1	1	1	1	1	1	4	4	6	z	2	2	z	z	z	z	z	2	z	z	z	3	3	4	3	4	3	3	3	3	29	4
A4	A	4	4	5	1	5	6	1	1	1	1	1	1	1	-1	2	4	z	z	z	z	z	z	z	z	z	z	z	z	z	4	4	4	4	4	4	4	4	4	36	4
A5	A	4	5	4	0	z	6	1	1	1	1	1	1	1	-1	2	4	12	1	2	1	z	z	2	2	0	2	1	z	1	4	4	4	4	4	3	4	4	4	35	4
A6	A	4	6	z	z	z	6	1	1	1	1	1	1	1	-1	2	4	17	2	2	1	2	z	2	2	0	2	1	2	1	5	5	5	5	5	5	5	5	5	45	5
A7	A	4	7	4	0	z	6	1	1	1	1	1	1	1	-1	2	4	17	2	2	1	2	0	2	2	z	2	1	2	1	4	4	5	5	5	4	3	3	3	36	z
A8	A	4	8	5	0	5	4	1	1	-1	1	1	1	1	-1	0	4	8	2	z	2	z	z	z	z	z	2	z	z	2	4	4	4	4	4	3	3	3	3	32	4
A9	A	4	9	4	1	4	4	1	1	-1	1	1	1	1	-1	0	4	18	2	2	2	z	z	2	2	z	2	2	2	2	4	3	4	4	4	4	3	4	4	34	5
B1	B	3	1	5	1	5	8	1	1	1	1	1	1	1	1	4	4	23	2	2	2	2	2	2	2	2	2	1	2	2	5	4	5	5	5	4	5	5	5	43	5
B10	B	3	10	4	0	3	8	1	1	1	1	1	1	1	1	4	4	20	2	2	2	2	2	z	2	2	2	1	1	2	3	3	5	5	2	4	3	1	3	29	5
B11	B	3	11	5	0	z	4	1	1	-1	1	1	1	1	-1	0	4	16	2	2	2	2	z	2	2	z	2	z	0	2	3	3	5	5	5	5	5	5	5	41	5
B12	B	3	12	z	z	z	z	z	z	z	z	z	z	z	z	z	z	z	z	z	z	z	z	z	z	z	z	z	z	z	z	z	z	z	z	z	z	z	z	z	z
B13	B	3	13	5	1	4	8	1	1	1	1	1	1	1	1	4	4	6	2	0	z	z	z	z	2	z	z	z	2	z	5	4	5	5	5	5	4	5	3	41	5
B14	B	3	14	5	1	5	6	1	1	-1	1	1	1	1	1	2	4	20	2	2	0	2	2	0	2	2	2	2	2	2	5	3	5	5	5	5	5	4	5	42	5
B15	B	3	15	5	1	3	8	1	1	1	1	1	1	1	1	4	4	17	2	2	2	z	1	z	2	2	2	z	2	2	5	5	5	5	5	5	5	3	1	39	5
B16	B	3	16	5	1	5	6	1	1	-1	1	1	1	1	1	2	4	24	2	2	2	2	2	2	2	2	2	2	2	2	5	5	5	3	5	5	5	4	3	40	5
B17	B	3	17	5	1	5	6	1	1	1	-1	1	1	1	1	2	4	14	2	2	2	0	2	0	2	0	2	1	0	1	3	3	5	5	5	3	5	3	3	35	5
B18	B	3	18	5	1	5	8	1	1	1	1	1	1	1	1	4	4	3	z	z	z	z	z	z	2	z	z	z	z	1	5	5	5	5	1	5	5	5	5	41	5
B2	B	3	2	4	1	5	6	1	1	-1	1	1	1	1	1	2	4	24	2	2	2	2	2	2	2	2	2	2	2	2	4	3	5	5	4	3	4	4	4	36	5
B3	B	3	3	5	1	4	6	1	1	-1	1	1	1	1	1	2	4	20	2	2	0	2	2	2	2	2	2	z	2	2	3	5	5	5	4	3	4	4	5	38	5
B4	B	3	4	5	0	z	7	1	1	z	1	1	1	1	1	3	4	20	2	2	2	2	2	z	2	2	2	1	1	2	5	3	5	5	4	3	5	5	3	38	5
B5	B	3	5	4	1	4	4	1	1	-1	1	1	-1	1	1	0	4	24	2	2	2	2	2	2	2	2	2	2	2	2	5	4	4	5	5	5	4	2	4	38	4
B6	B	3	6	5	1	5	8	1	1	1	1	1	1	1	1	4	4	19	2	2	2	2	0	0	2	2	2	1	2	2	5	5	5	5	5	5	5	4	4	43	5
B7	B	3	7	5	1	5	8	1	1	1	1	1	1	1	1	4	4	24	2	2	2	2	2	2	2	2	2	2	2	2	5	4	5	5	5	4	4	5	3	40	5
B8	B	3	8	5	1	3	8	1	1	1	1	1	1	1	1	4	4	19	2	2	2	2	1	z	2	2	2	z	2	2	5	2	4	5	3	4	2	1	2	28	5
B9	B	3	9	z	z	z	z	z	z	z	z	z	z	z	z	z	z	z	z	z	z	z	z	z	z	z	z	z	z	z	z	z	z	z	z	z	z	z	z	z	z
C1	C	5	1	5	1	3	2	1	1	1	-1	-1	1	-1	1	2	0	5	z	z	z	z	z	z	2	z	2	z	z	1	5	1	5	5	1	3	3	3	3	29	z
C10	C	5	10	4	1	5	6	1	1	-1	1	1	1	1	1	2	4	17	2	2	z	2	z	2	z	2	2	1	2	2	4	3	5	4	4	3	4	2	3	32	5
C11	C	5	11	5	0	z	8	1	1	1	1	1	1	1	1	4	4	24	2	2	2	2	2	2	2	2	2	2	2	2	5	4	5	2	5	4	5	5	2	37	5
C12	C	5	12	5	1	4	8	1	1	1	1	1	1	1	1	4	4	24	2	2	2	2	2	2	2	2	2	2	2	2	4	3	3	4	4	5	5	4	3	35	5
C13	C	5	13	5	1	5	6	1	1	-1	1	1	1	1	1	2	4	7	1	2	z	z	z	z	2	z	z	z	0	2	5	5	5	5	5	5	5	5	5	45	5
C14	C	5	14	5	1	5	8	1	1	1	1	1	1	1	1	4	4	21	2	2	0	2	2	2	2	2	2	1	2	2	5	5	5	5	5	5	5	5	5	45	5
C15	C	5	15	5	1	4	6	1	1	-1	1	1	1	1	1	2	4	16	2	2	0	z	2	z	2	2	2	2	2	0	5	4	5	5	5	5	5	1	3	38	5
C16	C	5	16	5	1	5	8	1	1	1	1	1	1	1	1	4	4	24	2	2	2	2	2	2	2	2	2	2	2	2	4	3	5	5	5	4	5	5	3	39	5
C17	C	5	17	z	z	z	z	z	z	z	z	z	z	z	z	z	z	z	z	z	z	z	z	z	z	z	z	z	z	z	z	z	z	z	z	z	z	z	z	z	z
C18	C	5	18	5	1	5	6	1	1	-1	1	1	1	1	1	2	4	24	2	2	2	2	2	2	2	2	2	2	2	2	5	5	5	5	5	5	3	2	2	37	5
C19	C	5	19	5	1	5	8	1	1	1	1	1	1	1	1	4	4	20	2	2	2	2	2	1	0	2	2	1	2	2	5	5	5	5	5	5	3	3	2	38	4
C2	C	5	2	4	0	5	3	1	1	-1	z	1	-1	1	1	-1	4	14	2	2	2	z	z	z	2	z	2	z	2	2	4	3	5	5	5	4	5	4	4	39	5
C20	C	5	20	4	0	z	6	1	1	-1	1	1	1	1	1	2	4	20	2	2	2	z	2	2	2	2	2	0	2	2	5	4	5	5	4	5	4	3	3	38	4
C21	C	5	21	3	0	z	6	1	1	-1	1	1	1	1	1	2	4	24	2	2	2	2	2	2	2	2	2	2	2	2	4	3	4	5	4	4	3	2	1	30	4
C22	C	5	22	5	1	5	8	1	1	1	1	1	1	1	1	4	4	22	2	2	0	2	2	2	2	2	2	2	2	2	4	5	4	4	4	4	5	5	4	39	5
C23	C	5	23	3	0	z	8	1	1	1	1	1	1	1	1	4	4	24	2	2	2	2	2	2	2	2	2	2	2	2	3	2	5	1	5	3	1	3	2	25	3
C24	C	5	24	5	1	4	6	1	1	1	-1	1	1	1	1	2	4	4	z	0	z	z	z	z	z	2	z	z	z	2	4	4	5	5	5	5	3	3	3	37	5
C25	C	5	25	5	1	4	8	1	1	1	1	1	1	1	1	4	4	22	2	2	z	2	2	2	2	2	2	2	2	2	5	5	4	3	5	2	3	2	3	32	5
C26	C	5	26	3	0	z	2	1	1	-1	-1	1	-1	1	1	-2	4	9	2	2	z	0	z	z	0	z	2	1	0	2	4	2	3	4	3	3	2	2	1	24	3
C27	C	5	27	5	1	5	7	1	1	1	z	1	1	1	1	3	4	24	2	2	2	2	2	2	2	2	2	2	2	2	5	4	5	5	5	5	5	5	4	43	5
C28	C	5	28	5	1	5	6	1	1	1	-1	1	1	1	1	2	4	24	2	2	2	2	2	2	2	2	2	2	2	2	5	5	5	5	5	4	4	4	4	41	5
C29	C	5	29	5	1	5	8	1	1	1	1	1	1	1	1	4	4	24	2	2	2	2	2	2	2	2	2	2	2	2	5	4	5	5	5	5	5	5	5	44	5
C3	C	5	3	4	1	5	8	1	1	1	1	1	1	1	1	4	4	24	2	2	2	2	2	2	2	2	2	2	2	2	4	5	5	5	3	4	3	4	4	37	5
C30	C	5	30	4	1	4	7	1	1	-1	z	1	1	1	1	3	4	24	2	2	2	2	2	2	2	2	2	2	2	2	4	4	4	4	4	4	4	4	4	36	4
C31	C	5	31	4	0	z	8	1	1	1	1	1	1	1	1	4	4	22	2	2	0	2	2	2	2	2	2	2	2	2	4	4	4	4	4	4	3	5	5	37	5
C4	C	5	4	5	1	4	4	1	1	-1	-1	1	1	1	1	0	4	24	2	2	2	2	2	2	2	2	2	2	2	2	3	2	4	3	4	2	2	2	3	25	3
C5	C	5	5	4	0	z	6	1	1	-1	1	1	1	1	1	2	4	20	2	2	z	2	2	1	2	2	2	1	2	2	4	4	4	3	4	4	2	2	2	29	4
C6	C	5	6	4	1	4	6	1	1	-1	1	1	1	1	1	2	4	23	2	2	2	2	1	2	2	2	2	2	2	2	5	3	4	4	5	4	4	3	4	36	4
C7	C	5	7	4	1	4	6	1	1	-1	1	1	1	1	1	2	4	21	2	2	2	2	2	2	2	2	z	1	2	2	4	4	3	2	3	3	2	3	3	27	4
C8	C	5	8	5	0	z	8	1	1	1	1	1	1	1	1	4	4	23	2	2	2	2	2	2	2	2	2	1	2	2	5	5	5	4	5	5	3	4	5	41	4
C9	C	5	9	4	1	3	8	1	1	1	1	1	1	1	1	4	4	21	1	2	z	2	2	2	2	2	2	2	2	2	5	5	5	4	5	4	3	5	4	40	5
D1	D	5	1	3	1	5	8	1	1	1	1	1	1	1	1	4	4	22	2	2	2	2	2	0	2	2	2	2	2	2	5	5	5	5	5	5	5	5	5	45	5
D10	D	5	10	4	1	4	8	1	1	1	1	1	1	1	1	4	4	20	2	2	z	2	2	0	2	2	2	2	2	2	5	5	5	5	5	5	5	5	5	45	5
D11	D	5	11	4	1	4	8	1	1	1	1	1	1	1	1	4	4	18	2	2	2	0	1	0	2	2	2	2	2	1	4	3	4	4	4	4	4	3	4	34	4
D12	D	5	12	4	0	z	4	1	1	-1	-1	1	1	1	1	0	4	13	2	2	0	z	z	0	2	2	2	z	2	1	5	3	4	5	5	4	3	4	2	35	5
D13	D	5	13	3	0	z	-2	-1	1	-1	1	-1	-1	1	-1	-2	0	9	z	2	z	z	z	z	z	2	2	z	2	1	4	4	3	3	3	4	1	2	2	26	3
D14	D	5	14	3	0	z	2	1	1	-1	-1	1	-1	1	1	-2	4	10	2	2	z	z	z	z	2	z	z	1	2	1	3	4	4	4	3	4	2	2	3	29	3
D15	D	5	15	3	1	3	0	-1	1	-1	-1	1	1	-1	1	0	0	18	2	2	0	2	2	0	2	2	2	1	2	1	4	5	5	4	5	5	5	5	5	43	5
D16	D	5	16	5	1	3	8	1	1	1	1	1	1	1	1	4	4	15	2	2	z	z	0	z	2	2	2	1	2	2	5	3	4	3	4	5	4	3	2	33	3
D17	D	5	17	3	0	z	2	1	1	-1	-1	-1	1	1	1	0	2	17	2	2	0	2	2	0	2	1	2	1	2	1	4	3	3	4	4	5	2	3	5	33	4
D18	D	5	18	3	1	2	0	-1	1	1	1	z	-1	-1	z	1	-1	15	2	2	z	z	2	0	2	2	2	z	1	2	3	3	2	3	1	3	2	1	1	19	3
D19	D	5	19	3	0	z	-4	-1	1	-1	-1	-1	-1	1	-1	-4	0	9	z	2	z	z	z	z	z	2	2	z	2	1	4	4	3	3	3	4	1	1	1	24	3
D2	D	5	2	5	0	5	6	1	1	-1	1	1	1	1	1	2	4	6	z	2	z	z	z	z	2	z	z	z	2	z	z	z	z	z	z	z	z	z	z	z	5
D20	D	5	20	3	1	4	4	1	1	1	-1	1	-1	1	1	0	4	14	2	2	z	z	0	z	2	2	2	1	2	1	3	4	5	5	5	4	2	1	1	30	4
D21	D	5	21	4	0	3	8	1	1	1	1	1	1	1	1	4	4	15	2	2	0	0	z	0	2	2	2	2	2	1	4	3	4	2	4	5	3	3	3	31	3
D22	D	5	22	3	0	z	2	-1	1	1	1	-1	-1	1	1	2	0	9	2	2	z	z	z	z	z	z	2	z	2	1	3	3	2	2	4	3	3	3	2	25	3
D3	D	5	3	3	1	5	6	1	1	-1	1	1	1	1	1	2	4	12	2	2	z	z	z	0	2	z	2	0	2	2	3	3	5	4	5	5	4	5	2	36	5
D4	D	5	4	3	0	z	8	1	1	1	1	1	1	1	1	4	4	6	z	2	z	z	z	z	z	z	z	1	2	1	3	2	3	3	5	1	4	1	3	25	3
D5	D	5	5	4	1	4	6	1	1	-1	1	1	1	1	1	2	4	12	2	2	z	z	z	z	2	z	2	z	2	2	5	3	5	5	4	3	4	3	5	37	5
D6	D	5	6	5	1	5	6	1	1	-1	1	1	1	1	1	2	4	16	2	2	0	z	2	0	2	2	2	1	1	2	5	5	5	5	5	5	5	5	5	45	5
D7	D	5	7	z	z	z	z	z	z	z	z	z	z	z	z	z	z	z	z	z	z	z	z	z	z	z	z	z	z	z	z	z	z	z	z	z	z	z	z	z	z
D8	D	5	8	3	0	z	8	1	1	1	1	1	1	1	1	4	4	10	2	2	z	z	z	z	z	z	2	z	2	2	4	3	3	3	4	5	2	1	1	26	4
D9	D	5	9	3	1	3	4	1	1	-1	-1	1	1	1	1	0	4	5	2	2	z	0	z	z	z	z	z	z	0	1	5	3	4	3	4	5	4	3	4	35	4
E1	E	5	1	5	0	z	8	1	1	1	1	1	1	1	1	4	4	15	2	2	0	z	0	2	2	2	2	0	2	1	4	2	3	3	3	4	4	3	3	29	4
E10	E	5	10	z	z	z	z	z	z	z	z	z	z	z	z	z	z	z	z	z	z	z	z	z	z	z	z	z	z	z	z	z	z	z	z	z	z	z	z	z	z
E11	E	5	11	3	1	4	8	1	1	1	1	1	1	1	1	4	4	10	2	2	z	z	0	z	z	z	2	z	2	2	4	3	4	3	4	5	4	4	4	35	4
E12	E	5	12	5	1	4	6	1	1	-1	1	1	1	1	1	2	4	13	2	2	z	z	z	0	2	z	2	1	2	2	4	4	5	3	4	5	3	3	3	34	4
E13	E	5	13	5	0	5	7	1	1	1	1	z	1	1	1	4	3	19	2	2	0	0	2	2	2	2	2	1	2	2	5	3	5	5	5	5	3	4	4	39	5
E14	E	5	14	z	z	z	z	z	z	z	z	z	z	z	z	z	z	z	z	z	z	z	z	z	z	z	z	z	z	z	z	z	z	z	z	z	z	z	z	z	z
E15	E	5	15	4	0	z	8	1	1	1	1	1	1	1	1	4	4	11	2	2	0	0	0	0	0	2	2	1	0	2	5	5	5	4	5	5	5	4	4	42	5
E16	E	5	16	3	0	3	8	1	1	1	1	1	1	1	1	4	4	12	2	2	0	0	0	0	2	z	2	1	2	1	4	4	4	4	4	5	3	3	3	34	4
E17	E	5	17	5	0	z	6	1	1	1	1	1	-1	1	1	2	4	14	2	2	0	0	2	1	0	2	2	1	0	2	5	4	5	4	5	4	4	3	3	37	5
E18	E	5	18	4	0	z	3	1	1	1	z	z	z	z	z	1	2	z	z	z	z	z	z	z	z	z	z	z	z	z	z	z	z	z	z	z	z	z	z	z	z
E19	E	5	19	3	0	z	8	1	1	1	1	1	1	1	1	4	4	8	2	2	z	z	z	z	z	z	2	z	2	0	4	3	3	3	4	4	3	3	3	30	3
E2	E	5	2	1	0	z	-2	-1	1	-1	-1	-1	-1	1	1	-2	0	3	z	2	z	z	z	z	z	z	z	z	z	1	3	3	2	2	2	3	1	1	1	18	3
E20	E	5	20	3	0	z	6	1	1	-1	1	1	1	1	1	2	4	19	2	2	0	2	2	0	2	2	2	1	2	2	5	3	4	3	3	5	2	2	3	30	4
E21	E	5	21	5	0	z	4	1	1	-1	1	1	-1	1	1	0	4	13	2	2	z	z	0	0	2	2	2	1	2	z	3	3	4	2	3	2	1	2	1	21	3
E22	E	5	22	3	0	z	6	1	1	1	1	-1	1	1	1	4	2	7	2	z	z	z	z	z	z	z	2	1	2	z	3	4	5	1	2	4	1	1	1	22	3
E23	E	5	23	5	1	4	8	1	1	1	1	1	1	1	1	4	4	12	2	2	0	0	0	0	2	0	2	1	2	1	4	4	5	5	5	4	5	4	3	39	5
E24	E	5	24	5	1	4	6	1	1	z	1	1	z	1	1	2	4	8	2	2	z	z	z	0	0	0	2	1	0	1	3	3	5	4	5	4	3	4	2	33	5
E25	E	5	25	3	0	z	6	1	1	-1	1	1	1	1	1	2	4	19	2	2	0	0	2	2	2	2	2	1	2	2	4	3	4	3	3	3	2	2	3	27	3
E26	E	5	26	5	0	z	6	1	1	1	-1	1	1	1	1	2	4	12	2	2	z	z	z	z	z	2	2	1	2	1	4	5	4	3	5	5	4	3	3	36	4
E27	E	5	27	5	1	5	8	1	1	1	1	1	1	1	1	4	4	16	2	2	2	0	0	0	2	2	2	1	2	1	5	4	5	5	4	5	3	4	3	38	5
E28	E	5	28	5	1	4	8	1	1	1	1	1	1	1	1	4	4	14	2	2	z	z	z	0	2	z	2	2	2	2	4	3	5	3	5	5	4	3	4	36	5
E29	E	5	29	z	z	z	z	z	z	z	z	z	z	z	z	z	z	z	z	z	z	z	z	z	z	z	z	z	z	z	z	z	z	z	z	z	z	z	z	z	z
E3	E	5	3	5	1	4	8	1	1	1	1	1	1	1	1	4	4	15	2	2	1	0	0	0	2	2	2	1	2	1	5	5	5	4	5	5	5	4	4	42	z
E30	E	5	30	4	1	3	6	1	1	1	1	1	-1	1	1	2	4	12	2	2	z	z	z	0	2	z	2	z	2	2	4	3	3	3	4	5	4	3	3	32	3
E31	E	5	31	z	z	z	z	z	z	z	z	z	z	z	z	z	z	z	z	z	z	z	z	z	z	z	z	z	z	z	z	z	z	z	z	z	z	z	z	z	z
E32	E	5	32	3	0	z	6	1	1	-1	1	1	1	1	1	2	4	19	2	2	0	0	2	2	2	2	2	1	2	2	4	3	4	3	4	3	2	3	3	29	3
E4	E	5	4	5	0	z	6	1	1	-1	1	1	1	1	1	2	4	13	2	2	2	z	z	z	2	z	2	z	2	1	5	4	5	5	5	5	4	3	5	41	5
E5	E	5	5	5	0	z	8	1	1	1	1	1	1	1	1	4	4	19	2	2	0	0	2	2	2	2	2	1	2	2	4	3	4	4	4	3	3	3	3	31	3
E6	E	5	6	4	0	z	8	1	1	1	1	1	1	1	1	4	4	13	2	2	z	z	z	z	z	2	2	1	2	2	3	4	5	5	5	5	4	3	3	37	5
E8	E	5	8	4	0	z	8	1	1	1	1	1	1	1	1	4	4	17	2	2	0	z	2	0	2	2	2	1	2	2	4	3	5	5	5	4	2	2	2	32	5
E9	E	5	9	4	1	5	6	1	1	-1	1	1	1	1	1	2	4	15	2	2	0	0	0	0	2	2	2	1	2	2	4	3	5	3	4	5	4	2	3	33	4
F1	F	5	1	z	z	z	z	z	z	z	z	z	z	z	z	z	z	z	z	z	z	z	z	z	z	z	z	z	z	z	z	z	z	z	z	z	z	z	z	z	z
F10	F	5	10	4	0	z	8	1	1	1	1	1	1	1	1	4	4	19	2	2	2	z	2	0	2	2	2	2	2	1	4	3	4	4	4	4	3	4	4	34	4
F11	F	5	11	4	1	3	8	1	1	1	1	1	1	1	1	4	4	18	2	2	0	2	2	0	2	2	2	1	2	1	4	4	4	4	4	4	4	4	2	34	4
F12	F	5	12	3	1	4	0	1	-1	-1	1	-1	1	1	-1	0	0	2	z	z	z	z	z	z	2	z	z	z	z	z	5	5	5	5	5	5	5	5	5	45	5
F13	F	5	13	4	0	z	8	1	1	1	1	1	1	1	1	4	4	16	1	2	2	z	2	z	2	2	2	0	2	1	4	3	5	4	3	4	3	4	4	34	4
F14	F	5	14	5	1	5	8	1	1	1	1	1	1	1	1	4	4	18	2	2	0	2	2	0	2	2	2	z	2	2	5	4	5	5	5	5	5	5	5	44	5
F15	F	5	15	5	0	z	6	1	1	-1	1	1	1	1	1	2	4	11	2	2	z	z	z	z	2	z	2	1	2	z	5	4	5	5	5	5	1	1	1	32	5
F16	F	5	16	z	z	z	z	z	z	z	z	z	z	z	z	z	z	z	z	z	z	z	z	z	z	z	z	z	z	z	z	z	z	z	z	z	z	z	z	z	z
F17	F	5	17	3	0	z	6	1	1	1	-1	1	1	1	1	2	4	7	2	z	0	z	z	z	z	z	2	1	2	z	z	z	z	z	z	z	z	z	z	z	z
F18	F	5	18	4	0	z	8	1	1	1	1	1	1	1	1	4	4	14	2	2	2	z	z	z	2	z	2	1	2	1	4	3	5	5	3	4	4	3	4	35	5
F19	F	5	19	5	0	z	8	1	1	1	1	1	1	1	1	4	4	11	0	2	z	z	z	z	2	2	2	z	2	1	4	5	5	4	3	5	4	4	4	38	5
F2	F	5	2	5	0	z	6	1	1	1	-1	1	1	1	1	2	4	11	2	2	2	z	z	0	0	2	2	z	z	1	4	4	4	5	5	4	5	3	5	39	5
F20	F	5	20	5	1	4	8	1	1	1	1	1	1	1	1	4	4	18	2	2	0	2	2	0	2	2	2	z	2	2	5	4	5	5	5	5	4	3	3	39	z
F21	F	5	21	4	0	z	4	1	1	1	1	z	-1	1	z	1	3	16	2	2	z	z	2	z	2	0	2	2	2	2	3	3	4	4	3	4	3	2	2	28	4
F22	F	5	22	4	0	4	2	1	-1	1	-1	-1	1	1	1	2	0	16	1	2	2	z	2	z	2	2	2	0	2	1	5	5	5	5	5	5	5	5	4	44	z
F23	F	5	23	4	0	z	2	1	1	-1	z	z	-1	1	1	-1	3	10	2	2	2	z	z	0	z	z	2	1	z	1	3	2	4	5	3	5	2	1	1	26	3
F24	F	5	24	4	0	z	6	1	1	1	1	1	-1	1	1	2	4	13	2	2	z	z	z	2	2	z	2	z	2	1	3	3	5	4	4	5	4	3	3	34	4
F3	F	5	3	4	1	4	4	1	1	-1	-1	1	1	1	1	0	4	7	2	2	2	z	z	z	0	z	z	0	0	1	4	4	5	5	4	5	4	4	4	39	5
F4	F	5	4	3	0	z	4	1	1	-1	1	1	-1	1	1	0	4	16	2	2	2	z	z	z	2	2	2	1	2	1	3	2	5	4	5	5	3	5	3	35	5
F5	F	5	5	5	0	z	8	1	1	1	1	1	1	1	1	4	4	9	2	2	0	z	2	0	0	z	2	1	0	z	5	3	5	5	5	5	4	3	3	38	5
F6	F	5	6	z	z	z	z	z	z	z	z	z	z	z	z	z	z	z	z	z	z	z	z	z	z	z	z	z	z	z	z	z	z	z	z	z	z	z	z	z	z
F7	F	5	7	z	z	z	z	z	z	z	z	z	z	z	z	z	z	z	z	z	z	z	z	z	z	z	z	z	z	z	z	z	z	z	z	z	z	z	z	z	z
F8	F	5	8	5	1	4	8	1	1	1	1	1	1	1	1	4	4	11	2	2	z	z	z	z	0	2	2	z	2	1	5	4	5	5	4	5	4	3	4	39	4
F9	F	5	9	3	1	3	6	1	1	1	1	-1	1	1	1	4	2	10	1	2	2	z	z	z	2	2	0	z	z	1	4	4	5	5	5	5	5	5	4	42	4
G1	G	4	1	5	1	5	8	1	1	1	1	1	1	1	1	4	4	18	2	2	0	2	0	0	2	2	2	2	2	2	5	5	5	5	5	5	5	5	5	45	5
G10	G	4	10	3	1	4	6	1	1	1	-1	1	1	1	1	2	4	19	2	2	2	z	z	2	2	2	2	1	2	2	4	3	4	5	3	4	4	2	1	30	4
G11	G	4	11	5	0	3	8	1	1	1	1	1	1	1	1	4	4	11	2	2	z	z	z	z	2	z	2	z	2	1	5	5	5	5	5	5	5	5	3	43	5
G12	G	4	12	4	1	4	8	1	1	1	1	1	1	1	1	4	4	8	z	2	z	z	z	0	0	z	2	z	2	2	z	z	z	z	z	z	z	z	z	z	5
G13	G	4	13	4	0	z	4	1	1	-1	1	1	-1	1	1	0	4	14	2	2	z	0	0	0	2	z	2	2	2	2	5	1	4	5	4	3	4	2	3	31	4
G14	G	4	14	5	1	5	6	1	1	-1	1	1	1	1	1	2	4	7	2	0	z	z	z	z	2	2	z	z	z	1	5	3	5	4	5	4	5	4	4	39	5
G15	G	4	15	4	1	3	8	1	1	1	1	1	1	1	1	4	4	17	2	2	2	z	2	0	2	2	z	2	1	2	4	2	5	4	5	4	3	5	3	35	5
G16	G	4	16	5	1	5	6	1	1	-1	1	1	1	1	1	2	4	19	2	2	2	z	z	2	2	2	2	1	2	2	5	5	5	5	5	5	5	5	5	45	5
G17	G	4	17	4	1	4	7	1	1	1	1	1	1	z	1	4	3	8	z	2	z	z	z	z	z	z	2	1	2	1	4	3	5	4	5	3	3	4	3	34	4
G18	G	4	18	4	1	4	5	1	1	z	1	1	-1	1	1	1	4	24	2	2	2	2	2	2	2	2	2	2	2	2	5	3	5	5	3	5	4	2	1	33	4
G19	G	4	19	5	1	5	6	1	1	1	-1	1	1	1	1	2	4	17	2	0	2	0	0	2	2	2	2	1	2	2	5	3	4	3	2	4	4	1	3	29	5
G2	G	4	2	5	1	5	6	1	1	-1	1	1	1	1	1	2	4	24	2	2	2	2	2	2	2	2	2	2	2	2	5	5	5	5	5	5	5	5	5	45	5
G20	G	4	20	z	z	z	z	z	z	z	z	z	z	z	z	z	z	z	z	z	z	z	z	z	z	z	z	z	z	z	z	z	z	z	z	z	z	z	z	z	z
G21	G	4	21	5	1	4	6	1	1	-1	1	1	1	1	1	2	4	13	2	2	0	0	0	0	2	z	2	1	2	2	5	3	5	5	5	5	4	2	2	36	5
G22	G	4	22	5	1	5	6	1	1	-1	1	1	1	1	1	2	4	16	2	2	2	z	z	z	2	2	2	z	2	2	5	5	5	5	5	5	5	5	5	45	5
G23	G	4	23	4	1	4	4	1	1	-1	1	1	-1	1	1	0	4	17	2	2	2	z	z	0	2	2	2	2	2	1	4	4	4	3	4	4	5	3	3	34	4
G24	G	4	24	4	1	4	6	1	1	-1	1	1	1	1	1	2	4	22	2	2	2	2	2	z	2	2	2	2	2	2	5	3	4	4	5	4	4	3	3	35	5
G25	G	4	25	5	1	4	8	1	1	1	1	1	1	1	1	4	4	19	2	2	2	z	z	2	2	2	2	1	2	2	4	4	5	4	5	5	4	5	5	41	5
G26	G	4	26	5	1	5	8	1	1	1	1	1	1	1	1	4	4	24	2	2	2	2	2	2	2	2	2	2	2	2	5	3	5	5	5	5	5	4	3	40	5
G27	G	4	27	5	1	4	8	1	1	1	1	1	1	1	1	4	4	21	2	2	2	2	2	0	2	2	2	2	1	2	5	3	5	5	5	3	5	4	2	37	5
G28	G	4	28	5	1	5	8	1	1	1	1	1	1	1	1	4	4	15	2	2	2	z	z	2	z	2	2	z	2	1	5	4	5	5	5	5	5	4	4	42	5
G29	G	4	29	4	1	3	6	1	1	-1	1	1	1	1	1	2	4	10	2	2	z	z	2	z	z	z	z	z	2	2	4	3	4	4	5	5	4	3	3	35	3
G3	G	4	3	4	1	4	8	1	1	1	1	1	1	1	1	4	4	21	2	2	2	2	2	2	2	2	2	1	0	2	5	3	5	5	5	5	5	5	4	42	5
G30	G	4	30	5	1	5	7	1	1	z	1	1	1	1	1	3	4	24	2	2	2	2	2	2	2	2	2	2	2	2	5	3	5	5	5	4	4	5	5	41	5
G31	G	4	31	4	0	z	8	1	1	1	1	1	1	1	1	4	4	21	2	2	2	0	1	2	2	2	2	2	2	2	4	4	5	5	5	5	4	4	3	39	5
G32	G	4	32	3	0	z	6	1	1	1	-1	1	1	1	1	2	4	12	2	2	2	z	z	z	2	z	z	z	2	2	4	5	5	3	5	5	4	4	3	38	3
G4	G	4	4	5	1	4	6	1	1	-1	1	1	1	1	1	2	4	13	1	2	z	z	z	z	2	2	2	2	2	0	5	5	5	5	5	5	5	5	1	41	4
G5	G	4	5	5	1	5	4	1	1	-1	-1	1	1	1	1	0	4	13	2	2	z	z	z	0	2	2	2	z	2	1	3	1	5	5	4	3	5	3	4	33	5
G6	G	4	6	5	1	5	2	1	-1	-1	-1	1	1	1	1	0	2	19	2	2	2	z	1	2	2	2	2	1	2	1	5, 4, 3	5, 4	5, 4	5	z	z	z	z	z	5	5
G7	G	4	7	5	1	5	8	1	1	1	1	1	1	1	1	4	4	7	2	2	z	z	0	0	z	z	z	2	0	1	5	5	5	5	5	5	4	4	2	40	5
G8	G	4	8	5	1	4	8	1	1	1	1	1	1	1	1	4	4	6	1	2	z	z	z	z	0	z	2	z	z	1	5	3	4	4	5	5	5	5	2	38	5
G9	G	4	9	4	0	4	8	1	1	1	1	1	1	1	1	4	4	20	2	2	2	0	1	2	2	2	2	1	2	2	5	4	3	4	4	5	4	3	3	35	4
H1	H	3	1	5	1	5	4	1	1	1	1	-1	1	1	-1	2	2	22	2	2	2	2	2	2	2	2	2	0	2	2	5	4	5	5	5	5	5	5	5	44	5
H10	H	3	10	5	1	4	8	1	1	1	1	1	1	1	1	4	4	11	0	2	1	z	2	z	z	2	2	2	z	z	5	5	5	5	5	5	4	4	5	43	4
H11	H	3	11	4	1	3	8	1	1	1	1	1	1	1	1	4	4	21	1	2	2	2	0	2	2	2	2	2	2	2	5	2	5	5	3	5	5	3	1	34	5
H12	H	3	12	5	1	5	6	1	1	1	1	-1	1	1	1	4	2	20	2	2	2	2	2	2	2	2	2	0	2	0	5	4	5	4	5	5	5	5	5	43	5
H13	H	3	13	5	1	4	8	1	1	1	1	1	1	1	1	4	4	24	2	2	2	2	2	2	2	2	2	2	2	2	4	5	5	5	5	5	5	4	4	42	5
H14	H	3	14	3	0	z	8	1	1	1	1	1	1	1	1	4	4	24	2	2	2	2	2	2	2	2	2	2	2	2	4	4	3	3	4	3	4	4	3	32	4
H15	H	3	15	3	0	z	6	-1	1	1	1	1	1	1	1	4	2	23	2	2	1	2	2	2	2	2	2	2	2	2	5	2	3	3	3	4	2	3	2	27	3
H16	H	3	16	5	0	4	8	1	1	1	1	1	1	1	1	4	4	20	2	2	1	2	2	2	0	2	2	1	2	2	4	2	5	5	4	4	3	3	3	33	5
H17	H	3	17	5	1	4	6	1	1	1	1	1	-1	1	1	2	4	17	2	2	0	2	2	z	z	2	2	1	2	2	4	5	5	5	4	5	4	4	4	40	5
H18	H	3	18	5	1	4	8	1	1	1	1	1	1	1	1	4	4	23	2	2	1	2	2	2	2	2	2	2	2	2	4	3	5	5	5	5	4	4	4	39	5
H19	H	3	19	4	0	z	6	1	1	1	-1	1	1	1	1	2	4	23	2	2	1	2	2	2	2	2	2	2	2	2	5	4	5	3	5	5	2	3	2	34	4
H2	H	3	2	4	1	3	6	1	1	1	-1	1	1	1	1	2	4	17	2	2	1	2	2	z	2	2	z	z	2	2	5	4	5	5	4	3	5	5	3	39	3
H20	H	3	20	5	1	3	8	1	1	1	1	1	1	1	1	4	4	17	2	2	0	z	2	2	2	2	2	2	1	z	5	4	5	5	5	5	4	4	4	41	5
H21	H	3	21	3	1	4	6	1	1	1	-1	1	1	1	1	2	4	23	2	2	1	2	2	2	2	2	2	2	2	2	5	4	5	5	4	5	5	4	5	42	5
H22	H	3	22	5	1	5	8	1	1	1	1	1	1	1	1	4	4	23	2	2	1	2	2	2	2	2	2	2	2	2	5	5	5	5	5	5	5	5	5	45	5
H23	H	3	23	z	z	z	z	z	z	z	z	z	z	z	z	z	z	z	z	z	z	z	z	z	z	z	z	z	z	z	z	z	z	z	z	z	z	z	z	z	z
H24	H	3	24	5	1	5	8	1	1	1	1	1	1	1	1	4	4	23	2	2	1	2	2	2	2	2	2	2	2	2	5	3	5	5	4	5	5	4	5	41	5
H25	H	3	25	5	1	4	5	1	1	1	-1	1	1	1	z	1	4	23	2	2	1	2	2	2	2	2	2	2	2	2	5	4	5	4	4	5	4	4	5	40	3
H26	H	3	26	5	1	4	6	1	1	1	-1	1	1	1	1	2	4	23	2	2	1	2	2	2	2	2	2	2	2	2	5	5	5	4	5	5	5	5	5	44	5
H27	H	3	27	3	1	3	6	1	1	1	-1	1	1	1	1	2	4	22	2	2	1	2	2	2	2	2	2	1	2	2	4	3	4	4	4	3	3	3	3	31	4
H28	H	3	28	5	1	4	6	1	1	-1	1	1	1	1	1	2	4	23	2	2	1	2	2	2	2	2	2	2	2	2	5	3	4	3	5	5	4	4	5	38	5
H29	H	3	29	5	0	z	2	1	-1	-1	1	1	1	1	-1	0	2	21	2	2	1	2	2	z	2	2	2	2	2	2	4	3	5	5	3	4	4	1	1	30	4
H3	H	3	3	3	1	2	7	1	1	1	1	1	z	1	1	3	4	14	2	2	z	z	z	z	2	2	2	z	2	2	5	5	5	5	5	5	5	5	4	44	3
H30	H	3	30	4	1	4	6	1	1	1	-1	1	1	1	1	2	4	22	2	2	1	2	2	2	2	2	2	1	2	2	5	4	4	5	5	5	4	4	4	40	4
H4	H	3	4	4	1	4	6	1	1	1	-1	1	1	1	1	2	4	19	2	2	1	z	2	z	2	2	2	2	2	2	4	4	3	3	4	3	5	5	3	34	4
H5	H	3	5	5	0	3	4	1	1	1	1	1	-1	1	-1	0	4	13	2	2	z	z	z	z	2	z	2	1	2	2	5	4	5	5	4	3	4	4	5	39	5
H6	H	3	6	4	0	z	7	1	1	1	1	1	z	1	1	3	4	22	2	2	1	2	2	2	2	2	2	1	2	2	5	5	5	4	4	4	5	3	3	38	5
H7	H	3	7	4	1	4	6	1	1	1	-1	1	1	1	1	2	4	23	2	2	1	2	2	2	2	2	2	2	2	2	5	4	4	5	5	5	4	5	5	42	4
H8	H	3	8	5	1	5	8	1	1	1	1	1	1	1	1	4	4	19	2	2	0	z	2	2	2	2	2	1	2	2	5	4	5	5	5	5	4	4	4	41	5
H9	H	3	9	5	0	z	6	1	1	-1	1	1	1	1	1	2	4	21	2	2	1	z	2	2	2	2	2	2	2	2	5	4	5	5	4	5	5	5	5	43	4
